# Supplementary material for: A Membrane‐Centric Plasma Lipidomic Signature of Response to Long‐Acting Naltrexone in Alcohol Use Disorder
Source: Addict Biol. 2026 May 12;31(5):e70165. doi: 10.1111/adb.70165 (PMC13167251; doi:10.1111/adb.70165)
Supplement: Supplementary file 6 — Table S3: Supporting Information. [file ADB-31-e70165-s002.csv]

Class	n_features	RN_mean_log10	RN_sd_log10	RN_n	RN_ci95_low	RN_ci95_high	PL_mean_log10	PL_sd_log10	PL_n	PL_ci95_low	PL_ci95_high	HC_mean_log10	HC_sd_log10	HC_n	HC_ci95_low	HC_ci95_high	Delta_log10_RN_minus_PL	p_RN_vs_PL	q_RN_vs_PL	FC_RN_vs_PL	Delta_log10_PL_minus_HC	p_PL_vs_HC	q_PL_vs_HC	FC_PL_vs_HC	RN_vs_PL_g	RN_vs_PL_g_ci95_low	RN_vs_PL_g_ci95_high	PL_vs_HC_g	PL_vs_HC_g_ci95_low
PC	105	11.87364272	0.18632152	18	11.7809872	11.96629823	11.39266247	0.062251799	10	11.34813021	11.43719472	11.33904576	0.040637517	10	11.30997544	11.36811609	0.480980249	8.53E-10	1.92E-09	3.02677577	0.053616704	0.03709496	0.111284879	1.13140138	3.011765676	1.885843819	4.137687533	0.976861522	0.044043223
PE	40	10.12755786	0.126572693	18	10.06461474	10.19050098	10.13949427	0.13527112	10	10.04272714	10.2362614	10.27003611	0.097602476	10	10.20021551	10.33985672	-0.011936409	0.821593206	0.821593206	0.972889667	-0.130541846	0.024616601	0.111284879	0.740385925	-0.089385038	-0.862801146	0.684031069	-1.059989241	-2.002442513
PEt	1	7.115499854	0.297707065	18	6.967453614	7.263546095	8.168294951	0.147226878	10	8.062975188	8.273614715	8.083353023	0.127549822	10	7.992109377	8.174596669	-1.052795097	1.87E-12	5.60E-12	0.088553331	0.084941928	0.185145859	0.333262545	1.216023388	-3.995224461	-5.328188173	-2.662260748	0.590625309	-0.306896233
DMPE	23	9.182678659	0.245157758	18	9.060764574	9.304592743	9.259254974	0.088895283	10	9.195663119	9.322846829	9.197062774	0.070618603	10	9.146545268	9.247580279	-0.076576315	0.245278501	0.275938314	0.838346749	0.0621922	0.101194053	0.227686619	1.15396384	-0.362628114	-1.141920725	0.416664498	0.741969121	-0.167462793
LPC	1	9.593520435	0.928629527	18	9.131723836	10.05531703	6.018263958	0.306521512	10	5.798991678	6.237536238	6.009563649	0.331578389	10	5.772366758	6.24676054	3.575256477	3.20E-13	1.44E-12	3760.594244	0.008700309	0.952091006	0.952091006	1.020235214	4.494821113	3.049086527	5.940555699	0.026097084	-0.850483019
SM	19	10.00415127	0.28556873	18	9.862141279	10.14616126	9.868167604	0.113169792	10	9.787210811	9.949124396	9.920149588	0.084647454	10	9.859596447	9.980702728	0.135983665	0.086946738	0.111788663	1.367677381	-0.051981984	0.261149298	0.391723946	0.887192815	0.549361085	-0.237962292	1.336684462	-0.498197087	-1.389715866
Cer	1	4.249170487	2.402907294	18	3.054232802	5.444108172	7.422453746	0.155567253	10	7.311167637	7.533739855	7.449792543	0.103680478	10	7.375623997	7.523961089	-3.173283259	3.13E-05	4.70E-05	6.71E-04	-0.027338797	0.650122391	0.73138769	0.93899051	-1.583855289	-2.468677131	-0.699033446	-0.198068918	-1.076992359
PI	18	9.879812978	0.202504202	18	9.779110007	9.980515948	8.605979654	0.154143718	10	8.495711881	8.716247427	8.559461843	0.094133179	10	8.492123023	8.626800663	1.273833324	1.74E-15	1.56E-14	18.78595699	0.046517811	0.428214599	0.550561627	1.11305804	6.607058766	4.651924958	8.562192574	0.348846143	-0.535069047
AEA	1	6.531031463	0.326785985	18	6.368524615	6.69353831	7.454652914	0.229102671	10	7.290762736	7.618543091	7.156541545	0.340894904	10	6.912680021	7.400403068	-0.923621451	5.67E-09	1.02E-08	0.11922808	0.298111369	0.035809109	0.111284879	1.98660429	-3.022969738	-4.151107633	-1.894831844	0.983082455	0.049567018
