# Supplementary material for: A Membrane‐Centric Plasma Lipidomic Signature of Response to Long‐Acting Naltrexone in Alcohol Use Disorder
Source: Addict Biol. 2026 May 12;31(5):e70165. doi: 10.1111/adb.70165 (PMC13167251; doi:10.1111/adb.70165)
Supplement: Supplementary file 8 — Table S5: Supporting Information. [file ADB-31-e70165-s009.csv]

Metabolite	Class	x_log2FC_RN_PL	y_log2FC_PL_HC	p_RNPL	q_RNPL	p_PLHC	q_PLHC	recovery	S	rank_S	quadrant
PE(16:1/20:4)	PE	-20.62221133	2.45461885	4.49E-07	9.40E-07	7.00E-04	0.019883718	TRUE	23.07683018	1	UL
PC(18:0/22:5)	PC	-21.27046553	0.6072051	1.09E-12	6.68E-12	0.014163939	0.077016421	TRUE	21.87767063	2	UL
PC(17:0/20:5)	PC	-20.71074797	0.796586956	1.48E-06	2.82E-06	0.010699311	0.071856559	TRUE	21.50733493	3	UL
PC(15:0/20:5)	PC	-16.01887798	1.469146083	4.28E-06	7.84E-06	0.067964856	0.171101755	TRUE	17.48802406	4	UL
PC(16:0/18:1)	PC	-14.09234048	0.235378231	5.45E-24	9.48E-22	0.284656082	0.432019426	TRUE	14.32771871	5	UL
Hex2Cer(d16:2/18:2)	HEX	-12.25459437	1.693952645	6.94E-05	1.12E-04	0.045297879	0.13707532	TRUE	13.94854702	6	UL
MePC(18:4/20:5)	MEPC	-9.659334273	0.596041043	7.63E-15	9.79E-14	0.00128755	0.025109245	TRUE	10.25537532	7	UL
PE(18:2/22:6)	PE	-8.431662104	0.632096896	0.001235273	0.001692421	0.306267947	0.454932753	TRUE	9.063759	8	UL
PE(18:2/20:4)	PE	-8.152080742	0.80931612	8.18E-04	0.001162367	0.056143872	0.156304538	TRUE	8.961396862	9	UL
PS(18:1/21:0)	PS	-8.497004666	0.354705456	6.95E-09	1.95E-08	0.04277882	0.132919906	TRUE	8.851710122	10	UL
PE(18:1/20:4)	PE	-6.470580534	2.27504347	1.80E-10	6.65E-10	2.46E-04	0.009496254	TRUE	8.745624004	11	UL
PC(16:0e/22:5)	PC	-7.771884516	0.824633014	5.22E-17	1.40E-15	0.02841494	0.109871101	TRUE	8.596517529	12	UL
PC(18:1/18:1)	PC	-8.163512779	0.368985065	3.10E-08	7.83E-08	0.025771954	0.104286511	TRUE	8.532497844	13	UL
PC(8:1e/23:0)	PC	-7.963045065	0.511934898	1.93E-13	1.46E-12	0.231566313	0.386349546	TRUE	8.474979963	14	UL
MePC(15:0/20:4)	MEPC	-4.922645742	3.312707387	2.91E-04	4.32E-04	0.116727953	0.252306383	TRUE	8.235353129	15	UL
dMePE(18:0/20:5)	DMEPE	-5.486754037	1.935538595	9.28E-09	2.54E-08	0.008512483	0.062105983	TRUE	7.422292632	16	UL
PC(18:0/22:6)	PC	-7.050412792	0.291401034	3.10E-05	5.21E-05	0.416821845	0.557900008	TRUE	7.341813826	17	UL
PC(16:0/20:3)	PC	-7.017323012	0.1118309	8.30E-20	4.82E-18	0.282866871	0.431744172	TRUE	7.129153912	18	UL
Hex1Cer(t20:0/20:4)	HEX	-6.374513343	0.752772224	2.57E-05	4.37E-05	0.007528787	0.06093065	TRUE	7.127285567	19	UL
PC(18:1e/22:5)	PC	-6.954039666	0.086288804	3.28E-13	2.22E-12	0.715006091	0.794958849	TRUE	7.04032847	20	UL
PC(16:2e/22:4)	PC	-6.782635955	0.251606239	1.28E-14	1.43E-13	0.673890162	0.771426896	TRUE	7.034242195	21	UL
PS(22:4/21:0)	PS	-6.517182153	0.458903008	4.10E-15	5.71E-14	0.135441058	0.282236457	TRUE	6.976085161	22	UL
PS(22:6/21:0)	PS	-5.665567902	1.024170183	7.11E-05	1.14E-04	1.26E-04	0.00547766	TRUE	6.689738085	23	UL
PE(18:1/18:2)	PE	-5.823678255	0.633169503	8.61E-15	1.03E-13	0.255750098	0.400905559	TRUE	6.456847759	24	UL
PC(15:0/18:1)	PC	-5.792886184	0.648334504	1.77E-15	2.67E-14	0.012608395	0.076209426	TRUE	6.441220688	25	UL
MePC(18:4/18:3)	MEPC	-5.245567549	1.171482682	3.27E-08	8.12E-08	0.036615735	0.124924271	TRUE	6.41705023	26	UL
dMePE(16:0/20:3)	DMEPE	-6.043801962	0.231009342	7.97E-14	7.11E-13	0.96639117	0.974794572	TRUE	6.274811304	27	UL
PC(16:0/16:0)	PC	-6.219925472	0.002138975	2.30E-05	3.93E-05	0.651382907	0.753636855	TRUE	6.222064446	28	UL
FA(20:4)	FA	-5.417144395	0.608766197	1.69E-07	3.70E-07	0.064864349	0.169520484	TRUE	6.025910592	29	UL
SM(t18:1/18:2)	SM	-5.617589028	0.395193572	1.50E-16	3.27E-15	0.146358397	0.296120477	TRUE	6.0127826	30	UL
MGDG(18:2/21:3)	MGDG	-5.446247695	0.411669724	1.84E-12	1.03E-11	0.501425988	0.632232767	TRUE	5.857917419	31	UL
dMePE(16:0/22:6)	DMEPE	-5.328817309	0.381901377	3.59E-06	6.61E-06	0.039712506	0.128221925	TRUE	5.710718685	32	UL
PC(17:0/20:4)	PC	-4.720912026	0.969499901	1.91E-13	1.46E-12	0.015755188	0.081832916	TRUE	5.690411927	33	UL
dMePE(16:0/20:4)	DMEPE	-5.361863948	0.231542304	1.60E-12	9.14E-12	0.659158176	0.757052955	TRUE	5.593406252	34	UL
MePC(20:4/14:3)	MEPC	-4.918304288	0.584098338	6.70E-08	1.54E-07	0.057602246	0.159091916	TRUE	5.502402626	35	UL
PI(18:0/20:3)	PI	-5.162854835	0.320621415	4.08E-12	2.22E-11	0.354382212	0.505104667	TRUE	5.48347625	36	UL
Hex1Cer(t17:0/22:6)	HEX	-5.24068562	0.049040804	5.61E-11	2.38E-10	0.948422091	0.962247486	TRUE	5.289726423	37	UL
CL(21:0/16:0/16:0/18:2)	CL	-4.274062857	0.995930334	5.72E-04	8.23E-04	0.570857525	0.689786176	TRUE	5.26999319	38	UL
dMePE(16:1e/18:2)	DMEPE	-4.302736622	0.812547923	8.17E-10	2.82E-09	0.052815002	0.148971288	TRUE	5.115284545	39	UL
CL(24:0/16:0/18:1/16:0)	CL	-3.769081914	1.32870816	3.72E-09	1.10E-08	0.050422014	0.146805334	TRUE	5.097790074	40	UL
dMePE(18:1/20:4)	DMEPE	-4.000476573	0.999564523	1.70E-11	8.10E-11	5.73E-05	0.003324835	TRUE	5.000041096	41	UL
PC(18:2/20:4)	PC	-4.625831487	0.355660085	1.66E-10	6.20E-10	0.045091548	0.13707532	TRUE	4.981491573	42	UL
MePC(16:1/20:4)	MEPC	-3.743230945	1.154421952	8.16E-09	2.25E-08	0.035991734	0.124924271	TRUE	4.897652897	43	UL
dMePE(18:1/18:2)	DMEPE	-4.314546223	0.416566962	3.10E-09	9.23E-09	0.386365249	0.527377283	TRUE	4.731113185	44	UL
dMePE(18:1/22:6)	DMEPE	-4.278021205	0.414216398	2.89E-09	8.74E-09	0.242003514	0.391708013	TRUE	4.692237603	45	UL
CL(21:1/18:0/18:0/22:5)	CL	-3.790599344	0.889548089	5.21E-04	7.52E-04	0.091892384	0.211778473	TRUE	4.680147433	46	UL
PI(18:0e/17:0)	PI	-4.301038583	0.337709773	7.98E-06	1.42E-05	0.741432926	0.816514742	TRUE	4.638748356	47	UL
MePC(10:0/22:6)	MEPC	-3.656953029	0.974631822	0.015362403	0.019025324	0.122728478	0.262021535	TRUE	4.631584852	48	UL
MePC(18:4/16:1)	MEPC	-3.658749406	0.949361808	5.94E-09	1.68E-08	0.024828387	0.101650336	TRUE	4.608111214	49	UL
MePC(22:6/11:1)	MEPC	-3.638455036	0.964240249	1.37E-06	2.62E-06	7.53E-04	0.019883718	TRUE	4.602695285	50	UL
PC(25:0/11:3)	PC	-3.612561729	0.901578385	7.91E-05	1.26E-04	0.346068212	0.499716754	TRUE	4.514140114	51	UL
CL(23:1/16:0/16:0/24:1)	CL	-3.782930637	0.683870154	3.34E-08	8.23E-08	0.400828735	0.544876562	TRUE	4.466800791	52	UL
PC(16:0/18:3)	PC	-3.041036505	1.392432655	1.63E-04	2.48E-04	0.373962377	0.518481703	TRUE	4.43346916	53	UL
TG(16:0/6:0/22:6)	TG	-1.958874475	2.466204746	0.134912928	0.149521335	0.16034218	0.309994881	TRUE	4.42507922	54	UL
PS(20:4/21:1)	PS	-4.391797558	0.026462409	4.11E-10	1.46E-09	0.471406047	0.609848715	TRUE	4.418259967	55	UL
MePC(16:1/20:5)	MEPC	-3.702587618	0.535745384	1.09E-08	2.95E-08	0.25095227	0.400602707	TRUE	4.238333002	56	UL
PE(11:0/20:3)	PE	-3.810432447	0.375264686	2.74E-11	1.24E-10	0.153296089	0.303108176	TRUE	4.185697133	57	UL
PC(16:0e/16:1)	PC	-2.66464895	1.403559072	0.01260224	0.015775466	0.415336579	0.557900008	TRUE	4.068208022	58	UL
PC(15:0/22:6)	PC	-3.741742661	0.239243506	1.16E-04	1.79E-04	0.093161989	0.213030708	TRUE	3.980986168	59	UL
AEA(18:1)	AEA	-3.048798545	0.901392632	5.67E-09	1.62E-08	0.035809109	0.124924271	TRUE	3.950191177	60	UL
PA(24:0/22:6)	PA	-3.474211714	0.374060461	2.04E-09	6.29E-09	0.439081634	0.576605316	TRUE	3.848272175	61	UL
PC(18:1/20:5)	PC	-2.304820831	1.518839639	0.003180196	0.004177647	0.050622529	0.146805334	TRUE	3.82366047	62	UL
PC(20:3/20:3)	PC	-1.401671251	2.418367785	0.054460763	0.063598474	0.010737187	0.071856559	TRUE	3.820039035	63	UL
PC(15:0/20:4)	PC	-3.599958509	0.190254242	1.62E-13	1.28E-12	0.139297618	0.285150417	TRUE	3.790212751	64	UL
dMePE(16:1/18:2)	DMEPE	-2.497593793	1.264378673	0.001063059	0.001479778	0.002989381	0.041612177	TRUE	3.761972466	65	UL
PEt(22:0/22:6)	PET	-3.30233082	0.457055088	1.87E-12	1.03E-11	0.185145859	0.338592334	TRUE	3.759385908	66	UL
MePC(12:0/18:2)	MEPC	-3.522199378	0.152748166	0.018346661	0.022640561	0.507378445	0.632859136	TRUE	3.674947545	67	UL
CL(21:0/18:0/18:0/22:6)	CL	-2.651053079	0.89578258	3.84E-05	6.40E-05	0.002259102	0.032756982	TRUE	3.546835659	68	UL
PE(18:2p/22:4)	PE	-3.056896607	0.45090157	8.84E-04	0.001240124	0.495278886	0.632232767	TRUE	3.507798177	69	UL
PE(16:0/22:4)	PE	-2.51305567	0.991257683	9.56E-07	1.87E-06	0.020045019	0.0885229	TRUE	3.504313353	70	UL
PE(11:0/22:4)	PE	-2.106912853	1.352776408	0.001160791	0.001596662	0.018178773	0.087539818	TRUE	3.45968926	71	UL
PC(17:0/22:6)	PC	-2.595995911	0.73330514	5.91E-08	1.37E-07	0.010075033	0.071553292	TRUE	3.329301051	72	UL
Hex1Cer(t16:0/20:5)	HEX	-3.237280668	0.053231851	4.23E-04	6.18E-04	0.482214956	0.621521498	TRUE	3.290512518	73	UL
PE(16:0/22:5)	PE	-1.581323432	1.698838388	0.06897538	0.078442589	3.23E-05	0.0028083	TRUE	3.28016182	74	UL
PC(19:1/20:4)	PC	-1.877610188	1.33394181	5.90E-05	9.56E-05	0.001356806	0.025109245	TRUE	3.211551998	75	UL
PC(16:0/22:4)	PC	-2.439026164	0.700691204	8.57E-04	0.001207599	0.257211962	0.40138907	TRUE	3.139717367	76	UL
MePC(14:1e/20:4)	MEPC	-2.936593588	0.169329139	1.36E-11	6.86E-11	0.818365575	0.871182501	TRUE	3.105922727	77	UL
PC(14:0/22:5)	PC	-0.808708649	2.235192686	0.176874197	0.193560442	0.001370907	0.025109245	TRUE	3.043901335	78	UL
PA(26:1/22:6)	PA	-2.201505408	0.74466662	3.42E-08	8.38E-08	0.023010803	0.098155463	TRUE	2.946172028	79	UL
CL(22:2/18:0/18:0/20:3)	CL	-1.898070446	1.046627501	1.50E-08	3.99E-08	0.013085408	0.076209426	TRUE	2.944697947	80	UL
PC(18:1/22:4)	PC	-2.709530666	0.132350348	0.001825258	0.002471555	0.224299019	0.380761261	TRUE	2.841881014	81	UL
PI(18:0/22:5)	PI	-1.981761907	0.464704895	1.85E-08	4.84E-08	0.033357444	0.123829615	TRUE	2.446466802	82	UL
dMePE(18:2/20:4)	DMEPE	-2.060961349	0.346364644	0.013450851	0.016777406	0.219296436	0.375936747	TRUE	2.407325994	83	UL
PE(18:2e/20:5)	PE	-2.013273548	0.333756688	0.00412033	0.005370318	0.772653629	0.837643187	TRUE	2.347030236	84	UL
dMePE(16:0/16:1)	DMEPE	-1.191557382	1.077880389	0.003929441	0.005140772	0.007459848	0.06093065	TRUE	2.269437771	85	UL
dMePE(16:0/18:3)	DMEPE	-0.239781507	1.985695334	0.238469838	0.256134271	0.008566342	0.062105983	TRUE	2.225476842	86	UL
MePC(6:0/22:3)	MEPC	-1.462148848	0.602046279	0.028246754	0.034250419	0.034833164	0.124924271	TRUE	2.064195127	87	UL
PC(20:2/20:4)	PC	-1.62670672	0.436072018	0.018737676	0.023041383	0.649626503	0.753636855	TRUE	2.062778739	88	UL
Hex1Cer(d19:0/22:6)	HEX	-0.673292563	1.370384222	0.695253206	0.71794693	0.061312453	0.161641921	TRUE	2.043676785	89	UL
Hex2Cer(d16:0/22:6)	HEX	-1.680670492	0.263001478	4.09E-05	6.78E-05	0.38644025	0.527377283	TRUE	1.94367197	90	UL
dMePE(16:0/20:5)	DMEPE	-0.505433766	1.376192374	0.205156001	0.223107151	0.018614789	0.087539818	TRUE	1.88162614	91	UL
PI(17:0/20:4)	PI	-1.669622107	0.094367716	0.001879527	0.002535175	0.938361935	0.954947563	TRUE	1.763989823	92	UL
MePC(16:1/18:2)	MEPC	-0.475069077	1.12917072	0.683204214	0.707604364	0.036579439	0.124924271	TRUE	1.604239797	93	UL
Hex1Cer(d16:2/20:4)	HEX	-0.197623163	1.282262819	0.936045771	0.94145644	0.191629298	0.345528475	TRUE	1.479885982	94	UL
MePC(10:0/22:3)	MEPC	-1.070468189	0.327666316	0.044871425	0.052812654	0.184670813	0.338592334	TRUE	1.398134505	95	UL
PI(16:0/18:1)	PI	-1.198162985	0.054525615	0.205053636	0.223107151	0.345849523	0.499716754	TRUE	1.2526886	96	UL
SM(t18:1/21:6)	SM	-0.39166527	0.824082446	0.064642499	0.07424287	0.013377252	0.076209426	TRUE	1.215747717	97	UL
PC(16:0e/20:5)	PC	-0.780567059	0.246357396	0.628095288	0.652469135	0.614886051	0.727824305	TRUE	1.026924455	98	UL
PI(18:1/20:4)	PI	-0.684925027	0.20747028	0.026765658	0.032568003	0.221194131	0.377331165	TRUE	0.892395306	99	UL
PC(18:0/20:4)	PC	-0.033254817	0.848944089	0.504448746	0.53035699	0.004500393	0.049538085	TRUE	0.882198906	100	UL
MGDG(20:3e/18:0)	MGDG	-23.4096194	-0.092911303	1.16E-06	2.25E-06	0.818611143	0.871182501	FALSE	23.4096194	-	LL
CL(21:0/18:2/22:2/22:6)	CL	-21.99490852	-0.289253891	5.73E-07	1.18E-06	0.354168357	0.505104667	FALSE	21.99490852	-	LL
dMePE(16:0e/20:4)	DMEPE	-21.84001749	-0.250609258	1.78E-09	5.58E-09	0.157313044	0.307555839	FALSE	21.84001749	-	LL
PE(20:3e/22:6)	PE	-21.80493911	-0.362519886	7.18E-07	1.44E-06	0.06572513	0.169520484	FALSE	21.80493911	-	LL
CL(23:0/14:0/16:0/20:4)	CL	-16.18181901	-0.19448734	2.85E-04	4.26E-04	0.833746644	0.879223733	FALSE	16.18181901	-	LL
Hex2Cer(d18:2/16:0)	HEX	-16.16188124	-0.340228316	1.81E-06	3.40E-06	0.530049993	0.654104247	FALSE	16.16188124	-	LL
DG(12:0e/10:1)	DG	-15.75294071	-0.212988545	4.43E-08	1.06E-07	0.384086642	0.527377283	FALSE	15.75294071	-	LL
AcCa(13:0)	ACCA	-14.86979495	-0.043863975	1.20E-05	2.07E-05	0.26110572	0.405646387	FALSE	14.86979495	-	LL
PS(16:0/23:0)	PS	-14.76272309	-0.74034311	0.218785745	0.237188284	0.184119034	0.338592334	FALSE	14.76272309	-	LL
CL(21:0/16:0/18:2/20:4)	CL	-13.31678239	-0.379015743	3.25E-08	8.12E-08	0.433416038	0.572512413	FALSE	13.31678239	-	LL
SPH(d16:0)	SPH	-12.70630366	-0.312398571	1.58E-24	5.51E-22	0.103783224	0.231516422	FALSE	12.70630366	-	LL
PI(16:0/18:2)	PI	10.09925649	12.17059802	1.26E-15	2.06E-14	0.001561936	0.026398567	FALSE	12.17059802	-	UR
PC(14:0/18:2)	PC	-10.59822257	-0.542584875	2.11E-18	6.69E-17	0.299555832	0.447405277	FALSE	10.59822257	-	LL
Cer(d18:2/16:0)	CER	-9.843531041	-0.063293432	3.13E-05	5.24E-05	0.650122391	0.753636855	FALSE	9.843531041	-	LL
PC(16:2e/20:2)	PC	-8.267433202	-0.39163887	4.64E-16	8.50E-15	0.008419119	0.062105983	FALSE	8.267433202	-	LL
Hex1Cer(t17:0/20:4)	HEX	-7.53222026	-0.519851001	6.44E-19	2.49E-17	0.028765402	0.110003953	FALSE	7.53222026	-	LL
Hex1Cer(t17:0/18:2)	HEX	-6.954194134	-0.559283293	5.03E-19	2.19E-17	0.004632213	0.049538085	FALSE	6.954194134	-	LL
PS(18:0/20:1)	PS	-6.838507099	-0.3898723	4.91E-22	4.27E-20	0.227746314	0.384736492	FALSE	6.838507099	-	LL
PC(16:1e/18:2)	PC	-6.774570951	-0.612683031	2.03E-21	1.41E-19	0.651852567	0.753636855	FALSE	6.774570951	-	LL
PC(16:0e/20:4)	PC	-6.545491	-0.140761157	3.62E-14	3.70E-13	0.338987221	0.495661987	FALSE	6.545491	-	LL
CL(23:0/16:1/16:1/20:4)	CL	-6.49018804	-1.070328944	8.89E-15	1.03E-13	0.01453631	0.077825166	FALSE	6.49018804	-	LL
SM(d18:1/18:0)	SM	-6.430924622	-0.40514172	1.18E-05	2.07E-05	0.269306899	0.415619486	FALSE	6.430924622	-	LL
MePC(15:0/18:3)	MEPC	-6.360768699	-0.158217817	1.41E-10	5.32E-10	0.290038689	0.436941402	FALSE	6.360768699	-	LL
PC(14:0e/20:3)	PC	-6.241712072	-0.364436011	7.34E-17	1.82E-15	0.608018043	0.723549219	FALSE	6.241712072	-	LL
CL(21:0/16:0/16:0/22:6)	CL	-6.137241332	-0.439594499	5.79E-14	5.31E-13	0.053081723	0.148971288	FALSE	6.137241332	-	LL
CL(22:0/16:0/20:0/20:0)	CL	-6.00779594	-0.4449065	8.74E-08	2.00E-07	0.041747253	0.132919906	FALSE	6.00779594	-	LL
PE(18:3e/20:4)	PE	-5.985342362	-1.081319031	3.79E-14	3.77E-13	0.030661101	0.115978949	FALSE	5.985342362	-	LL
SM(d17:1/16:0)	SM	-5.745252009	-0.525295881	1.20E-05	2.07E-05	0.010526557	0.071856559	FALSE	5.745252009	-	LL
PC(14:0e/22:5)	PC	-5.60376946	-0.487710195	2.86E-07	6.10E-07	0.007292859	0.06093065	FALSE	5.60376946	-	LL
SM(d18:2/18:0)	SM	-5.504677485	-0.493586402	3.11E-07	6.59E-07	0.021786741	0.094772322	FALSE	5.504677485	-	LL
MePC(11:0/20:3)	MEPC	-5.345399653	-0.500217275	7.18E-05	1.15E-04	0.026393149	0.105154124	FALSE	5.345399653	-	LL
PE(16:1e/22:6)	PE	-5.22910672	-0.384102779	5.80E-11	2.39E-10	0.046643104	0.139163369	FALSE	5.22910672	-	LL
dMePE(16:0/18:2)	DMEPE	-5.133424982	-0.056056467	1.17E-09	3.85E-09	0.635048864	0.749142388	FALSE	5.133424982	-	LL
Hex1Cer(t20:0/22:6)	HEX	-5.067167392	-0.496827376	4.92E-05	8.01E-05	0.180259235	0.338592334	FALSE	5.067167392	-	LL
TG(20:4/11:4/14:2)	TG	-5.051054421	-0.675812174	1.48E-09	4.76E-09	0.036030833	0.124924271	FALSE	5.051054421	-	LL
PE(20:4e/19:1)	PE	-5.029940689	-0.623687912	1.93E-07	4.17E-07	0.045297761	0.13707532	FALSE	5.029940689	-	LL
PS(20:0/22:6)	PS	-4.950109832	-0.081742765	2.32E-13	1.72E-12	0.67790711	0.773480899	FALSE	4.950109832	-	LL
PC(18:0/21:1)	PC	-4.757656307	-0.710512743	2.96E-08	7.64E-08	0.038538401	0.126522298	FALSE	4.757656307	-	LL
PC(18:2e/20:4)	PC	-4.699169594	-0.241736374	3.10E-13	2.20E-12	0.255258509	0.400905559	FALSE	4.699169594	-	LL
CL(23:0/18:0/15:0/22:0)	CL	-4.56711182	-0.607671044	8.21E-16	1.43E-14	0.720413446	0.798419997	FALSE	4.56711182	-	LL
CL(23:0/22:6/16:0/18:2)	CL	-4.565853497	-0.318042561	3.45E-11	1.54E-10	0.115643679	0.251525002	FALSE	4.565853497	-	LL
CL(23:1/18:0/15:0/22:1)	CL	-4.488635736	-0.726237146	4.21E-14	4.07E-13	0.066486839	0.170128089	FALSE	4.488635736	-	LL
MG(10:0)	MG	-4.461130591	-1.068744902	0.554779014	0.578033224	0.080321558	0.191451384	FALSE	4.461130591	-	LL
MePC(12:0e/20:4)	MEPC	-4.274971292	-0.5499099	1.27E-13	1.05E-12	0.079175859	0.19134166	FALSE	4.274971292	-	LL
PE(16:0p/22:6)	PE	-4.214146015	-0.585964191	3.31E-15	4.79E-14	0.001291288	0.025109245	FALSE	4.214146015	-	LL
Hex1Cer(t18:0/22:6)	HEX	-4.157498954	-0.550263412	1.12E-08	2.99E-08	0.042123387	0.132919906	FALSE	4.157498954	-	LL
PC(20:4e/17:1)	PC	-4.144321577	-1.184894332	1.18E-04	1.80E-04	0.007407513	0.06093065	FALSE	4.144321577	-	LL
Hex1Cer(d16:0/18:1)	HEX	-3.984627617	-0.716182679	3.42E-10	1.23E-09	0.185788965	0.338592334	FALSE	3.984627617	-	LL
SM(d18:0/16:0)	SM	-3.819564559	-0.092651855	1.69E-06	3.20E-06	0.930121117	0.954814598	FALSE	3.819564559	-	LL
PE(18:2e/22:6)	PE	-3.735113918	-0.066790194	1.16E-13	9.81E-13	0.80915688	0.869094427	FALSE	3.735113918	-	LL
PC(8:0e/23:0)	PC	-3.722843243	-0.551194914	8.72E-11	3.45E-10	0.016058072	0.082179545	FALSE	3.722843243	-	LL
PE(18:1p/22:6)	PE	-3.673497167	-0.237633934	3.09E-10	1.12E-09	0.239222463	0.390842334	FALSE	3.673497167	-	LL
PI(18:0/22:4)	PI	-3.589596538	-0.033589936	2.99E-04	4.43E-04	0.748270912	0.82144567	FALSE	3.589596538	-	LL
PI(18:0/22:6)	PI	-3.507484179	-0.547101531	3.02E-04	4.45E-04	0.091352786	0.211778473	FALSE	3.507484179	-	LL
PC(14:0e/18:2)	PC	-3.205248172	-0.087686336	0.054455709	0.063598474	0.65594371	0.755855666	FALSE	3.205248172	-	LL
PS(18:3e/20:4)	PS	-3.194143025	-0.605471764	6.27E-07	1.28E-06	0.936340742	0.954947563	FALSE	3.194143025	-	LL
TG(6:0/18:1/22:6)	TG	-3.163793936	-0.501218682	1.09E-07	2.44E-07	0.033448229	0.123829615	FALSE	3.163793936	-	LL
Hex2Cer(d14:1/22:5)	HEX	-3.141337443	-0.885203488	1.23E-10	4.76E-10	0.185654989	0.338592334	FALSE	3.141337443	-	LL
PC(16:0/14:0)	PC	-2.843229499	-0.603920471	4.38E-05	7.19E-05	0.489500163	0.628583235	FALSE	2.843229499	-	LL
PE(16:2e/18:2)	PE	-2.781450169	-0.043551344	0.001433093	0.001948111	0.93848295	0.954947563	FALSE	2.781450169	-	LL
PC(20:3/18:2)	PC	-2.747364436	-0.189689693	1.25E-09	4.08E-09	0.735150426	0.812166185	FALSE	2.747364436	-	LL
dMePE(16:1e/20:4)	DMEPE	12.42275423	2.744220899	1.35E-13	1.09E-12	0.035956246	0.124924271	FALSE	2.744220899	-	UR
PE(18:1e/20:4)	PE	10.90014663	2.678635928	1.44E-12	8.65E-12	0.03811105	0.126522298	FALSE	2.678635928	-	UR
PC(27:1/11:3)	PC	1.384791629	2.516658723	2.54E-04	3.83E-04	7.23E-05	0.003592864	FALSE	2.516658723	-	UR
CL(18:2/16:0/16:0/20:1)	CL	10.2917547	2.511047934	1.59E-08	4.20E-08	0.151713183	0.303108176	FALSE	2.511047934	-	UR
MePC(16:1/18:3)	MEPC	-2.404972878	-0.143756721	0.02237568	0.027321883	0.202494211	0.359530538	FALSE	2.404972878	-	LL
CL(18:2/20:1/20:3/24:1)	CL	-2.381846664	-0.250354755	0.001082865	0.001501343	0.87803064	0.91758157	FALSE	2.381846664	-	LL
PA(25:1/20:4)	PA	-2.357702399	-0.324540615	0.059928421	0.069516968	0.323113552	0.476455576	FALSE	2.357702399	-	LL
PC(18:1/22:5)	PC	-2.348318548	-0.172402797	6.96E-04	9.96E-04	0.466549835	0.605818443	FALSE	2.348318548	-	LL
PC(20:1/18:2)	PC	1.783063874	2.304663918	0.001019209	0.001424437	0.006430138	0.059945298	FALSE	2.304663918	-	UR
PE(18:0/18:3)	PE	0.031480507	2.302962268	0.278232771	0.297009215	0.102811473	0.23082834	FALSE	2.302962268	-	UR
CL(21:1/20:4/18:1/16:0)	CL	-2.300611742	-0.294234618	4.60E-06	8.38E-06	0.51641684	0.639673591	FALSE	2.300611742	-	LL
TG(16:1e/10:4/20:5)	TG	-2.2413547	-0.874506368	3.71E-08	8.96E-08	0.005639609	0.056073822	FALSE	2.2413547	-	LL
Hex2Cer(d14:1/22:4)	HEX	-2.144505648	-0.676557693	0.121217779	0.135204445	0.465656509	0.605818443	FALSE	2.144505648	-	LL
CL(22:5/16:0/20:0/20:4)	CL	1.666015846	2.051111691	8.50E-04	0.001202577	0.004012086	0.048145038	FALSE	2.051111691	-	UR
PC(16:0/21:1)	PC	-1.987170467	-0.228396816	0.029593725	0.03551247	0.538969575	0.660427507	FALSE	1.987170467	-	LL
dMePE(14:1e/22:6)	DMEPE	-1.906785652	-0.229221008	1.08E-06	2.09E-06	0.372121553	0.517993202	FALSE	1.906785652	-	LL
LdMePE(16:0)	LDMEPE	12.84104876	1.89939129	8.75E-13	5.54E-12	0.185367149	0.338592334	FALSE	1.89939129	-	UR
CL(21:0/16:0/18:0/20:4)	CL	-1.856587268	-0.859361361	2.70E-06	5.02E-06	9.81E-04	0.022766016	FALSE	1.856587268	-	LL
PS(18:3e/22:6)	PS	-1.851468005	-1.40028049	0.004802018	0.006235456	0.012557906	0.076209426	FALSE	1.851468005	-	LL
PC(16:2e/20:4)	PC	14.16224805	1.666617515	1.47E-11	7.21E-11	0.013796534	0.076209426	FALSE	1.666617515	-	UR
PE(18:2e/20:4)	PE	14.16224805	1.666617515	1.47E-11	7.21E-11	0.013796534	0.076209426	FALSE	1.666617515	-	UR
dMePE(18:2/18:2)	DMEPE	-1.612180262	-0.377048197	7.61E-04	0.00108531	0.196278903	0.352087929	FALSE	1.612180262	-	LL
CL(22:3/16:0/16:0/20:4)	CL	7.437382621	1.561061581	2.46E-11	1.14E-10	0.010973102	0.072049805	FALSE	1.561061581	-	UR
PE(18:3e/19:0)	PE	-1.542502436	-0.849438124	1.97E-04	2.99E-04	0.080318453	0.191451384	FALSE	1.542502436	-	LL
PC(18:0/18:2)	PC	7.912238054	1.472300556	7.00E-09	1.95E-08	0.05245946	0.148971288	FALSE	1.472300556	-	UR
PC(20:2e/22:6)	PC	-1.439404309	-0.674228192	0.014074115	0.017492115	0.068189766	0.171101755	FALSE	1.439404309	-	LL
phSM(t18:1/18:2)	PHSM	4.382723126	1.424494921	3.83E-07	8.07E-07	0.077856861	0.189469842	FALSE	1.424494921	-	UR
AcCa(6:0)	ACCA	15.99533336	1.422212585	1.44E-17	4.18E-16	0.22897531	0.384943999	FALSE	1.422212585	-	UR
CL(22:6/16:0/20:1/20:4)	CL	11.72444075	1.403180321	1.58E-12	9.14E-12	0.020095716	0.0885229	FALSE	1.403180321	-	UR
PI(19:0/20:4)	PI	4.77083776	1.393182547	1.09E-08	2.95E-08	0.065762257	0.169520484	FALSE	1.393182547	-	UR
MePC(10:0/22:5)	MEPC	10.30876584	1.381877409	1.87E-08	4.85E-08	0.060471689	0.161641921	FALSE	1.381877409	-	UR
dMePE(18:1/20:5)	DMEPE	2.713753899	1.309520329	8.08E-05	1.28E-04	0.034514294	0.124924271	FALSE	1.309520329	-	UR
PC(18:2e/22:6)	PC	-1.307970573	-0.355999104	4.47E-05	7.30E-05	0.148737199	0.299193903	FALSE	1.307970573	-	LL
PC(16:1e/22:5)	PC	-1.301782003	-0.906188023	0.001937594	0.002603408	0.007834472	0.06196355	FALSE	1.301782003	-	LL
PE(16:1/18:1)	PE	-1.298308125	-2.619930514	0.008839443	0.011226737	0.177122187	0.338592334	FALSE	1.298308125	-	LL
PE(16:0/22:6)	PE	9.824548515	1.29408334	1.60E-12	9.14E-12	0.024070343	0.100921439	FALSE	1.29408334	-	UR
MePC(15:0/18:1)	MEPC	8.979736998	1.252602127	7.09E-10	2.47E-09	0.008258209	0.062105983	FALSE	1.252602127	-	UR
CL(20:4/18:1/20:0/20:4)	CL	1.513296666	1.216122234	0.028607775	0.034448117	0.012169545	0.076209426	FALSE	1.216122234	-	UR
SM(d18:1/24:4)	SM	-1.195527326	-0.259897728	0.009465545	0.011978216	0.362929356	0.510792083	FALSE	1.195527326	-	LL
PC(16:0/16:1)	PC	1.138797235	1.179130865	0.222350632	0.24030441	0.379129335	0.523559558	FALSE	1.179130865	-	UR
PC(27:1/11:4)	PC	5.827241623	1.115116963	5.58E-09	1.61E-08	0.544003138	0.662195358	FALSE	1.115116963	-	UR
PC(22:4/18:2)	PC	11.64814537	1.104249752	4.59E-16	8.50E-15	0.027262428	0.106599156	FALSE	1.104249752	-	UR
MePC(16:1/22:6)	MEPC	5.105562455	1.101920517	5.54E-09	1.61E-08	0.050560037	0.146805334	FALSE	1.101920517	-	UR
PC(29:1/11:4)	PC	0.759303695	1.014504538	0.079636886	0.089979339	0.108365699	0.238678882	FALSE	1.014504538	-	UR
CL(22:6/18:0/18:0/20:0)	CL	-1.009025477	-0.920889926	0.150787381	0.166584154	0.023128586	0.098155463	FALSE	1.009025477	-	LL
MePC(12:0/22:6)	MEPC	4.505624842	1.00456968	3.23E-16	6.60E-15	2.00E-05	0.00232289	FALSE	1.00456968	-	UR
PE(20:2/18:2)	PE	2.059664888	0.971876975	3.08E-04	4.52E-04	0.234252167	0.386349546	FALSE	0.971876975	-	UR
PC(15:0/18:2)	PC	4.45980266	0.94124273	1.60E-05	2.75E-05	0.602173493	0.720125002	FALSE	0.94124273	-	UR
PC(18:0/20:5)	PC	4.289135636	0.936211966	3.49E-08	8.50E-08	0.002205793	0.032756982	FALSE	0.936211966	-	UR
Hex2Cer(d16:1/13:0)	HEX	2.785424394	0.916305626	1.19E-04	1.81E-04	0.681513089	0.775054102	FALSE	0.916305626	-	UR
MePC(11:0/20:5)	MEPC	1.257278769	0.890625607	0.004853975	0.006279491	3.13E-04	0.009886712	FALSE	0.890625607	-	UR
PI(18:0/18:2)	PI	10.07533576	0.885355487	4.31E-11	1.90E-10	0.277756037	0.425811016	FALSE	0.885355487	-	UR
PC(14:1e/22:6)	PC	2.04978282	0.867302434	9.12E-07	1.79E-06	0.006718008	0.059945298	FALSE	0.867302434	-	UR
PS(22:1/18:2)	PS	-0.858316322	-0.24164217	0.170537701	0.187214889	0.420244377	0.560325836	FALSE	0.858316322	-	LL
PE(18:0/20:4)	PE	8.329056992	0.838999342	3.02E-08	7.67E-08	0.75929553	0.827353764	FALSE	0.838999342	-	UR
PC(12:0e/11:2)	PC	9.910971517	0.751235515	7.96E-11	3.18E-10	0.235526021	0.386618185	FALSE	0.751235515	-	UR
PE(18:1/22:5)	PE	0.625832412	0.733553517	0.227645462	0.24526508	0.087439664	0.205601372	FALSE	0.733553517	-	UR
CL(22:3/18:0/18:0/20:4)	CL	9.76176042	0.716281015	9.00E-08	2.05E-07	0.925445353	0.952825394	FALSE	0.716281015	-	UR
MePC(18:3e/17:0)	MEPC	3.669455906	0.715718695	1.19E-05	2.07E-05	0.159207235	0.309520212	FALSE	0.715718695	-	UR
SM(d18:0/16:1)	SM	2.430816542	0.674210266	5.51E-06	9.94E-06	0.29944038	0.447405277	FALSE	0.674210266	-	UR
SM(t18:1/20:5)	SM	-0.673129847	-0.427236505	0.043926793	0.05199498	0.578318216	0.693981859	FALSE	0.673129847	-	LL
PC(18:1e/20:5)	PC	-0.671157979	-1.22063383	0.067508835	0.077026474	0.091315522	0.211778473	FALSE	0.671157979	-	LL
PC(18:1/22:6)	PC	0.566672398	0.639400161	0.764488999	0.782476976	0.005071991	0.051913315	FALSE	0.639400161	-	UR
PC(25:1/11:3)	PC	3.981289822	0.632130645	8.15E-07	1.61E-06	0.060673343	0.161641921	FALSE	0.632130645	-	UR
PI(16:0/20:3)	PI	-0.554096889	-0.715419939	0.031901508	0.038019605	0.052228686	0.148971288	FALSE	0.554096889	-	LL
CerP(d24:1/18:2+2O)	CERP	-0.50676404	-0.710184851	0.06345937	0.073125366	0.609195175	0.723549219	FALSE	0.50676404	-	LL
PI(18:1/18:2)	PI	-0.50539501	-0.052425129	0.007803722	0.010021016	0.81745681	0.871182501	FALSE	0.50539501	-	LL
PC(14:0/20:4)	PC	-0.499314655	-0.555771812	0.010266469	0.012944678	0.499163348	0.632232767	FALSE	0.499314655	-	LL
PC(18:2/18:2)	PC	7.315137547	0.498765147	5.67E-11	2.38E-10	0.046787685	0.139163369	FALSE	0.498765147	-	UR
MePC(18:4/20:4)	MEPC	1.561360847	0.47561652	1.13E-04	1.75E-04	0.0741127	0.181628307	FALSE	0.47561652	-	UR
MePC(16:2e/17:0)	MEPC	-0.462251951	-0.092304934	0.003127518	0.004138313	0.983213619	0.986047088	FALSE	0.462251951	-	LL
PI(18:0/18:3)	PI	0.383438619	0.400272332	0.356721293	0.378472591	0.152777353	0.303108176	FALSE	0.400272332	-	UR
PC(18:4/22:3)	PC	11.60787287	0.358483248	3.39E-13	2.23E-12	0.411920115	0.555613179	FALSE	0.358483248	-	UR
PI(16:0/22:4)	PI	1.933689145	0.357026474	1.80E-07	3.92E-07	0.145908598	0.296120477	FALSE	0.357026474	-	UR
MePC(18:1/18:2)	MEPC	3.656256697	0.291910066	5.17E-06	9.37E-06	0.154761414	0.304276677	FALSE	0.291910066	-	UR
dMePE(16:0e/22:6)	DMEPE	0.186834099	0.283537928	0.758515769	0.778653355	0.249649798	0.400360045	FALSE	0.283537928	-	UR
PE(16:0/20:4)	PE	9.109532399	0.278873279	5.12E-12	2.70E-11	0.197769232	0.352942014	FALSE	0.278873279	-	UR
dMePE(15:0/20:4)	DMEPE	0.077441673	0.257803858	0.103179842	0.115827694	0.364012749	0.510792083	FALSE	0.257803858	-	UR
MGDG(18:2/25:9)	MGDG	10.82215901	0.241470208	5.15E-11	2.21E-10	0.516518043	0.639673591	FALSE	0.241470208	-	UR
MePC(17:0/20:4)	MEPC	11.35108969	0.237043604	7.24E-12	3.76E-11	0.913581993	0.946209921	FALSE	0.237043604	-	UR
SM(d18:1/16:1)	SM	3.93752036	0.214907077	2.93E-09	8.79E-09	0.833355454	0.879223733	FALSE	0.214907077	-	UR
dMePE(16:1/18:1)	DMEPE	3.936661711	0.207949723	9.96E-06	1.75E-05	0.805478063	0.867821567	FALSE	0.207949723	-	UR
MePC(11:0/20:4)	MEPC	0.028298154	0.206381671	0.984471608	0.987308702	0.753485716	0.824569275	FALSE	0.206381671	-	UR
MePC(11:0/18:3)	MEPC	3.027786757	0.191806954	0.001105953	0.001527268	0.870767239	0.912731925	FALSE	0.191806954	-	UR
PI(18:1/20:3)	PI	1.684137408	0.168385604	3.14E-06	5.80E-06	0.058982256	0.161620669	FALSE	0.168385604	-	UR
SM(d18:1/18:1)	SM	2.198980994	0.153088825	0.00492907	0.006353024	0.705757346	0.793412296	FALSE	0.153088825	-	UR
Hex1Cer(d16:0/18:2)	HEX	0.048515475	0.132251381	0.927699841	0.938487048	0.367884058	0.514151214	FALSE	0.132251381	-	UR
SM(d18:1/16:0)	SM	7.660978808	0.114308593	7.08E-06	1.27E-05	0.434319761	0.572512413	FALSE	0.114308593	-	UR
PC(14:0e/22:6)	PC	1.406020476	0.112107188	0.012227931	0.015362166	0.643280483	0.753636855	FALSE	0.112107188	-	UR
PC(17:1/18:2)	PC	-0.110085656	-0.206568241	0.099183097	0.111701352	0.499479583	0.632232767	FALSE	0.110085656	-	LL
PC(16:0/20:4)	PC	3.960512651	0.109462304	9.15E-10	3.09E-09	0.21033446	0.367821065	FALSE	0.109462304	-	UR
PC(20:1e/14:2)	PC	7.033234247	0.0852399	1.03E-09	3.43E-09	0.689394846	0.781463864	FALSE	0.0852399	-	UR
PI(18:0/20:4)	PI	13.36266315	0.065169985	9.40E-17	2.18E-15	0.977851437	0.983503758	FALSE	0.065169985	-	UR
PS(18:2/21:1)	PS	3.949250008	0.052979936	7.41E-07	1.48E-06	0.183455463	0.338592334	FALSE	0.052979936	-	UR
PC(18:1/20:4)	PC	9.172944946	0.045477203	1.24E-07	2.74E-07	0.448729325	0.587059418	FALSE	0.045477203	-	UR
PG(16:0/18:2)	PG	1.518627858	0.010534212	0.028484871	0.03441922	0.499650309	0.632232767	FALSE	0.010534212	-	UR
AcCa(10:0)	ACCA	17.88557657	0	2.89E-23	3.36E-21	0.505873582	0.632859136	FALSE	0	-	on_axes
AcCa(11:0)	ACCA	7.071966193	-0.831880602	3.31E-13	2.22E-12	0.234249585	0.386349546	FALSE	0	-	LR
AcCa(18:0)	ACCA	10.0532741	-0.093933612	1.48E-14	1.56E-13	0.847986306	0.891538473	FALSE	0	-	LR
BisMePA(18:2e/20:4)	BISMEPA	3.589718172	-0.910548488	7.72E-07	1.53E-06	0.128387664	0.272432359	FALSE	0	-	LR
BisMePA(18:3e/20:4)	BISMEPA	11.80561521	-0.614115487	2.64E-11	1.21E-10	0.919327458	0.949335179	FALSE	0	-	LR
CL(18:2/15:0/18:0/20:0)	CL	1.691406819	-1.538351479	5.00E-04	7.25E-04	0.015276909	0.080550974	FALSE	0	-	LR
CL(18:2/16:0/18:0/22:1)	CL	1.580108023	-4.105937817	0.044921108	0.052812654	0.017592921	0.087539818	FALSE	0	-	LR
CL(18:2/18:1/18:1/20:1)	CL	7.888736884	-1.936243095	4.56E-08	1.09E-07	0.061188965	0.161641921	FALSE	0	-	LR
CL(19:1/18:1/18:2/20:4)	CL	1.444418829	-0.8358093	0.783839047	0.797590609	0.546120884	0.662195358	FALSE	0	-	LR
Hex2Cer(d12:0/22:4)	HEX	0.001083974	-2.651592991	0.426735027	0.450011483	0.013503103	0.076209426	FALSE	0	-	LR
Hex2Cer(d18:1/13:0)	HEX	0.247586957	-0.464090864	0.054832905	0.063818899	0.121410551	0.26080785	FALSE	0	-	LR
LPC(16:0)	LPC	11.81786196	0	3.20E-13	2.22E-12	0.952091006	0.963161832	FALSE	0	-	on_axes
LPE(18:0)	LPE	12.87334023	-0.451775317	5.77E-14	5.31E-13	0.307210336	0.454932753	FALSE	0	-	LR
MG(18:1)	MG	2.058385284	-1.532610856	0.001320969	0.001802734	0.018387957	0.087539818	FALSE	0	-	LR
MGDG(12:0e/18:1)	MGDG	10.4752755	-0.334907307	1.47E-14	1.56E-13	0.709490081	0.793485934	FALSE	0	-	LR
MePC(10:0e/22:6)	MEPC	3.977519269	-0.439680056	7.11E-06	1.27E-05	0.340772122	0.496187023	FALSE	0	-	LR
MePC(10:1e/23:0)	MEPC	13.18594626	-2.643346368	1.07E-13	9.29E-13	0.004621971	0.049538085	FALSE	0	-	LR
MePC(12:1e/20:4)	MEPC	1.448262479	-2.012799906	0.710740094	0.731767908	5.44E-05	0.003324835	FALSE	0	-	LR
MePC(12:1e/22:6)	MEPC	7.285655309	-0.928453158	1.68E-11	8.10E-11	0.093660053	0.213030708	FALSE	0	-	LR
MePC(14:0e/18:2)	MEPC	3.806884782	-0.572049385	1.75E-09	5.55E-09	0.019842815	0.0885229	FALSE	0	-	LR
MePC(16:0/16:0)	MEPC	7.088768326	0	1.38E-10	5.26E-10	0.252572364	0.400905559	FALSE	0	-	on_axes
MePC(16:0/17:0)	MEPC	1.389962395	-0.689350067	0.008123899	0.010393812	0.039793011	0.128221925	FALSE	0	-	LR
MePC(16:0/18:2)	MEPC	11.08810263	-0.750802394	7.88E-15	9.79E-14	0.110038853	0.240839753	FALSE	0	-	LR
MePC(16:0e/20:4)	MEPC	5.752757359	-1.112389123	5.87E-08	1.37E-07	0.233456882	0.386349546	FALSE	0	-	LR
MePC(16:1e/18:2)	MEPC	2.440112096	-1.023573277	0.008424632	0.010739091	0.068342368	0.171101755	FALSE	0	-	LR
MePC(16:2e/19:0)	MEPC	4.493243893	-1.047137553	5.60E-08	1.32E-07	0.018342491	0.087539818	FALSE	0	-	LR
MePC(17:1/18:2)	MEPC	9.841193946	-0.431825982	2.44E-09	7.45E-09	0.913419056	0.946209921	FALSE	0	-	LR
MePC(20:4/14:4)	MEPC	9.286546671	-5.056342438	6.77E-11	2.74E-10	9.33E-06	0.001623076	FALSE	0	-	LR
MePC(20:4e/17:0)	MEPC	0.51688655	-1.326002789	0.029777517	0.035610226	0.004697577	0.049538085	FALSE	0	-	LR
MePC(22:6/13:0)	MEPC	11.86107123	-0.898632176	2.44E-11	1.14E-10	0.184530103	0.338592334	FALSE	0	-	LR
MePC(22:6/14:2)	MEPC	2.834115606	-2.542934608	8.81E-05	1.39E-04	8.00E-04	0.019883718	FALSE	0	-	LR
MePC(22:6/14:3)	MEPC	5.551437284	-1.430945714	4.82E-10	1.69E-09	0.003877202	0.048145038	FALSE	0	-	LR
MePC(22:6/14:4)	MEPC	1.060093759	-1.026579891	0.003181254	0.004177647	0.006638396	0.059945298	FALSE	0	-	LR
MePC(8:0/22:3)	MEPC	9.464475096	-0.639900708	1.04E-09	3.43E-09	0.215623499	0.374422063	FALSE	0	-	LR
PA(24:0/20:5)	PA	1.745185383	-1.17859486	1.12E-04	1.74E-04	0.994849151	0.994849151	FALSE	0	-	LR
PC(10:0/22:3)	PC	0.172165487	-2.795101297	0.360856856	0.381696614	2.83E-04	0.009853883	FALSE	0	-	LR
PC(12:0/21:1)	PC	3.099077217	-0.93542362	1.15E-07	2.57E-07	0.001735497	0.027452406	FALSE	0	-	LR
PC(14:0e/22:4)	PC	3.260227901	-1.264575259	2.52E-06	4.71E-06	0.042493793	0.132919906	FALSE	0	-	LR
PC(14:1e/22:3)	PC	9.551585577	-2.910057744	4.28E-12	2.29E-11	0.004004678	0.048145038	FALSE	0	-	LR
PC(16:0/18:2)	PC	8.616976922	-0.02333638	1.23E-07	2.72E-07	0.269913804	0.415619486	FALSE	0	-	LR
PC(16:0/20:5)	PC	12.01872098	-1.252132338	1.01E-11	5.16E-11	0.071786978	0.178441917	FALSE	0	-	LR
PC(16:0/22:6)	PC	2.48569133	-1.26963448	0.002134572	0.002846096	0.003191768	0.042720586	FALSE	0	-	LR
PC(16:0e/22:6)	PC	0.394808433	-0.193852457	0.125065363	0.139050308	0.247819674	0.39926503	FALSE	0	-	LR
PC(16:1/16:1)	PC	6.587440491	-1.405635089	6.61E-07	1.34E-06	0.641153752	0.753636855	FALSE	0	-	LR
PC(16:1/20:4)	PC	7.629218255	-0.295384242	2.68E-10	9.81E-10	0.356311171	0.505104667	FALSE	0	-	LR
PC(16:1e/20:3)	PC	7.672737613	-2.680182709	1.61E-09	5.13E-09	0.001593017	0.026398567	FALSE	0	-	LR
PC(16:1e/20:4)	PC	1.232139143	-0.343014085	0.002754111	0.003658133	0.422000597	0.560519877	FALSE	0	-	LR
PC(16:1e/22:6)	PC	4.516372454	-0.65003909	1.29E-06	2.47E-06	0.576094368	0.693705329	FALSE	0	-	LR
PC(16:2e/17:0)	PC	0.333839288	-0.848810422	0.932955903	0.941068563	0.106188406	0.235373028	FALSE	0	-	LR
PC(16:2e/22:6)	PC	1.032631068	-1.868506255	0.038921863	0.046228014	0.018381888	0.087539818	FALSE	0	-	LR
PC(17:0/18:2)	PC	4.583972544	-0.449323339	3.01E-08	7.67E-08	0.13183807	0.276383424	FALSE	0	-	LR
PC(17:1/17:1)	PC	8.044255183	-1.592886908	2.79E-13	2.02E-12	0.026590698	0.105154124	FALSE	0	-	LR
PC(18:1/18:2)	PC	0.967587787	-1.055783543	0.021929756	0.026871673	0.019057248	0.087940021	FALSE	0	-	LR
PC(18:1/20:2)	PC	6.98184015	-0.287063238	5.42E-08	1.28E-07	0.888185455	0.925414786	FALSE	0	-	LR
PC(18:1/22:3)	PC	5.747225308	-0.566742909	4.90E-11	2.13E-10	0.507211678	0.632859136	FALSE	0	-	LR
PC(18:1e/20:4)	PC	6.329762458	-0.83935668	4.17E-09	1.22E-08	0.085565359	0.20256289	FALSE	0	-	LR
PC(18:1e/22:6)	PC	10.20097939	-1.840701759	1.39E-19	6.91E-18	0.012703162	0.076209426	FALSE	0	-	LR
PC(18:3/20:4)	PC	4.460111424	-1.467412559	2.61E-07	5.61E-07	0.024786081	0.101650336	FALSE	0	-	LR
PC(18:3e/16:0)	PC	3.339929482	-0.16834733	2.93E-05	4.95E-05	0.407308922	0.551531147	FALSE	0	-	LR
PC(18:4/22:1)	PC	6.663864399	-0.723444461	1.07E-12	6.66E-12	0.218206023	0.375919287	FALSE	0	-	LR
PC(20:2/18:2)	PC	7.832963025	-0.608962161	5.84E-11	2.39E-10	0.129682177	0.2735115	FALSE	0	-	LR
PC(20:2/22:6)	PC	0.98640434	-0.353174716	0.063199178	0.073067488	0.3258593	0.478476947	FALSE	0	-	LR
PC(20:3e/18:2)	PC	4.042805911	-0.843976395	5.53E-07	1.15E-06	0.186809563	0.338592334	FALSE	0	-	LR
PC(20:3e/20:4)	PC	0.319622251	-0.962137147	0.516463165	0.541352956	0.353177069	0.505104667	FALSE	0	-	LR
PC(24:0/11:2)	PC	6.550963324	-0.539167782	8.08E-06	1.43E-05	0.137896526	0.284121361	FALSE	0	-	LR
PC(24:1/10:1)	PC	8.823797343	-0.318690052	9.11E-10	3.09E-09	0.216261019	0.374422063	FALSE	0	-	LR
PC(26:0/10:2)	PC	7.209431969	-0.506012951	4.31E-13	2.78E-12	0.28553008	0.432019426	FALSE	0	-	LR
PC(27:0/11:3)	PC	6.852858973	-1.440431686	6.49E-07	1.32E-06	0.038416639	0.126522298	FALSE	0	-	LR
PC(8:0e/8:0)	PC	12.36371171	-0.5	1.30E-15	2.06E-14	0.711401182	0.793485934	FALSE	0	-	LR
PE(16:1p/20:4)	PE	9.913388059	-1.646217967	1.82E-09	5.66E-09	0.019205292	0.087940021	FALSE	0	-	LR
PE(18:0/18:2)	PE	0.655501669	-1.303265802	0.165189229	0.181917252	0.706775321	0.793412296	FALSE	0	-	LR
PE(18:0e/18:2)	PE	5.140809944	-1.6634855	4.25E-05	7.02E-05	0.186320774	0.338592334	FALSE	0	-	LR
PE(18:0p/20:4)	PE	3.878598208	-1.255893339	4.58E-07	9.55E-07	0.07268178	0.179384819	FALSE	0	-	LR
PE(18:1/18:3)	PE	3.328927501	-1.078588851	0.265708953	0.284512971	0.240727657	0.391463667	FALSE	0	-	LR
PE(18:1p/18:3)	PE	2.774202521	-1.116401033	1.12E-04	1.74E-04	0.204884858	0.361928582	FALSE	0	-	LR
PE(18:1p/20:4)	PE	11.64260528	-0.601796508	6.14E-15	8.22E-14	0.824731102	0.875019584	FALSE	0	-	LR
PE(18:2/18:2)	PE	0.196742326	-0.45392378	0.997870133	0.997870133	0.210196961	0.367821065	FALSE	0	-	LR
PE(18:3e/18:2)	PE	1.862915742	-1.01576653	1.05E-04	1.65E-04	0.013303427	0.076209426	FALSE	0	-	LR
PE(18:3e/20:5)	PE	1.939827617	-1.350384027	0.349662379	0.372117761	0.100062768	0.226115866	FALSE	0	-	LR
PE(20:2e/20:4)	PE	0.973565618	-1.092587019	0.064859966	0.074247593	0.06038755	0.161641921	FALSE	0	-	LR
PG(19:0/22:6)	PG	0.19473314	-0.141742449	0.780909298	0.796939694	0.534513776	0.657281958	FALSE	0	-	LR
PI(18:1/18:1)	PI	0.76407017	-0.859528769	0.107276422	0.120039212	0.701917348	0.793075445	FALSE	0	-	LR
SM(d16:0/20:2)	SM	7.32565297	-1.562425551	9.21E-11	3.60E-10	0.006561912	0.059945298	FALSE	0	-	LR
SM(d16:1/18:1)	SM	14.27086178	-0.222087653	1.37E-18	4.76E-17	0.776344526	0.83903073	FALSE	0	-	LR
SM(t18:0/18:3)	SM	3.388841586	-2.425397422	0.54910591	0.573840411	0.137978477	0.284121361	FALSE	0	-	LR
SM(t18:1/18:0)	SM	1.062108472	-0.279806741	0.075827742	0.085954574	0.76078507	0.827353764	FALSE	0	-	LR
SM(t18:1/18:1)	SM	2.071338213	-0.215147136	2.81E-04	4.22E-04	0.357056747	0.505104667	FALSE	0	-	LR
SM(t18:1/20:4)	SM	2.836730311	-1.552621907	4.88E-04	7.10E-04	0.037424002	0.12644226	FALSE	0	-	LR
SM(t18:1/22:6)	SM	6.375422839	-6.701946797	1.02E-07	2.31E-07	3.29E-07	1.14E-04	FALSE	0	-	LR
dMePE(20:3/18:2)	DMEPE	1.018549588	-0.640116014	0.857051633	0.869545097	0.545683909	0.662195358	FALSE	0	-	LR
phSM(d18:0/18:2)	PHSM	2.404386154	-0.757688546	0.001948236	0.002607639	0.25513411	0.400905559	FALSE	0	-	LR
