# Supplementary material for: A Membrane‐Centric Plasma Lipidomic Signature of Response to Long‐Acting Naltrexone in Alcohol Use Disorder
Source: Addict Biol. 2026 May 12;31(5):e70165. doi: 10.1111/adb.70165 (PMC13167251; doi:10.1111/adb.70165)
Supplement: Supplementary file 10 — Table S7: Supporting Information. [file ADB-31-e70165-s006.csv]

Window	Index	n	Rho	P	Q	Var
Weeks 13-24	n-3 in PE (%)	28	0.478	1.01E-02	3.02E-02	n3_pe_pct
Weeks 13-24	AA in PE (%)	28	-0.575	1.38E-03	8.25E-03	aa_pe_pct
Weeks 13-24	PC/PE (log10)	28	-0.37	5.26E-02	6.31E-02	log10_pc_pe
Weeks 13-24	n-3 in PC (%)	28	-0.384	4.38E-02	6.31E-02	n3_pc_pct
Weeks 13-24	AA in PC (%)	28	-0.392	3.91E-02	6.31E-02	aa_pc_pct
Weeks 13-24	DMPE/PE (log10)	28	0.135	4.92E-01	4.92E-01	log10_dmpe_pe
Overall	n-3 in PE (%)	28	0.585	1.08E-03	3.22E-03	n3_pe_pct
Overall	AA in PE (%)	28	-0.622	4.07E-04	2.44E-03	aa_pe_pct
Overall	PC/PE (log10)	28	-0.388	4.16E-02	6.23E-02	log10_pc_pe
Overall	n-3 in PC (%)	28	-0.47	1.16E-02	2.32E-02	n3_pc_pct
Overall	AA in PC (%)	28	-0.319	9.82E-02	1.18E-01	aa_pc_pct
Overall	DMPE/PE (log10)	28	0.209	2.85E-01	2.85E-01	log10_dmpe_pe
